# Supplementary material for: Simultaneous Measurement of Peripheral Ocular Aberrations Using a Virtual Multi-Eccentric Hartmann–Shack Aberrometer
Source: Sensors (Basel). 2026 Jul 12;26(14):4419. doi: 10.3390/s26144419 (PMC13418118; doi:10.3390/s26144419)
Supplement: Supplementary file 1 [file sensors-26-04419-s001.zip]

Archive with 1 entries (1 files):
- sensors-4291771-supplementary.pdf
